# Supplementary material for: Enhanced Bioremediation of Aged Polycyclic Aromatic Hydrocarbons in Soil Using Immobilized Microbial Consortia Combined with Strengthening Remediation Strategies
Source: Int J Environ Res Public Health. 2023 Jan 18;20(3):1766. doi: 10.3390/ijerph20031766 (PMC9914441; doi:10.3390/ijerph20031766)
Supplement: Supplementary file 1 [file ijerph-20-01766-s001.zip]

Archive with 1 entries (1 files):
- ijerph-2105676-supplementary.pdf
